# Supplementary material for: Reduced Cross-Frequency Coupling and Daytime Sleepiness in Obstructive Sleep Apnea Patients
Source: Biology (Basel). 2022 May 2;11(5):700. doi: 10.3390/biology11050700 (PMC9138271; doi:10.3390/biology11050700)
Supplement: Supplementary file 1 [file biology-11-00700-s001.zip]

Archive with 1 entries (1 files):
- biology-1639525-supplementary.pdf
